# Supplementary material for: Multisensory Tracking of Objects in Darkness: Capture of Positive Afterimages by the Tactile and Proprioceptive Senses
Source: PLoS One. 2016 Mar 9;11(3):e0150714. doi: 10.1371/journal.pone.0150714 (PMC4784903; doi:10.1371/journal.pone.0150714)
Supplement: S1 Data — (XLSX) [file pone.0150714.s001.xlsx]

## Sheet: Sheet1
EXPERIMENT 1									EXPERIMENT 2								EXPERIMENT 3
SUBJECT#	COND	Trial	Side	Y/N	Vivid	Cond Order			SUBJECT#	COND	Trial	Side	Vivid	Cond Order			SUBJECT#	COND	Trial	Side	Vivid	Cond Order
1	Brush Back	1	R	Y	-3	4			1	Drop Loud	1	L	-3	1			1	Board NoSlide	1	L	2	1
1	Brush Back	2	L	Y	-1	4			1	Drop Loud	2	R	-2	1			1	Board NoSlide	2	R	-2	1
1	Brush Back	3	R	Y	-1	4			1	Drop Loud	3	L	-3	1			1	Board NoSlide	3	L	0	1
2	Brush Back	1	L	Y	-1	2			2	Drop Loud	1	R	-5	3			2	Board NoSlide	1	R	-2	3
2	Brush Back	2	R	N	0	2			2	Drop Loud	2	L	-3	3			2	Board NoSlide	2	L	3	3
2	Brush Back	3	L	Y	-1	2			2	Drop Loud	3	R	-2	3			2	Board NoSlide	3	R	-1	3
3	Brush Back	1	L	N	0	1			3	Drop Loud	1	R	-2	4			3	Board NoSlide	1	L	0	5
3	Brush Back	2	R	N	-1	1			3	Drop Loud	2	L	0	4			3	Board NoSlide	2	R	-1	5
3	Brush Back	3	L	N	0	1			3	Drop Loud	3	R	-2	4			3	Board NoSlide	3	L	-1	5
4	Brush Back	1	R	Y	-4	3			4	Drop Loud	1	L	-2	2			4	Board NoSlide	1	L	2	4
4	Brush Back	2	L	Y	-1	3			4	Drop Loud	2	R	-2	2			4	Board NoSlide	2	R	-1	4
4	Brush Back	3	R	Y	-4	3			4	Drop Loud	3	L	-3	2			4	Board NoSlide	3	L	-3	4
5	Brush Back	1	L	Y	-5	5			5	Drop Loud	1	L	-3	1			5	Board NoSlide	1	R	0	2
5	Brush Back	2	R	Y	-5	5			5	Drop Loud	2	R	-1	1			5	Board NoSlide	2	L	0	2
5	Brush Back	3	L	Y	-5	5			5	Drop Loud	3	L	-2	1			5	Board NoSlide	3	R	1	2
6	Brush Back	1	R	N	1	7			6	Drop Loud	1	R	-3	3			6	Board NoSlide	1	R	-1	5
6	Brush Back	2	L	N	2	7			6	Drop Loud	2	L	-2	3			6	Board NoSlide	2	L	0	5
6	Brush Back	3	R	N	-1	7			6	Drop Loud	3	R	0	3			6	Board NoSlide	3	R	-1	5
7	Brush Back	1	R	Y	-5	6			7	Drop Loud	1	R	-2	4			7	Board NoSlide	1	L	1	3
7	Brush Back	2	L	Y	-3	6			7	Drop Loud	2	L	-1	4			7	Board NoSlide	2	R	0	3
7	Brush Back	3	R	Y	-4	6			7	Drop Loud	3	R	-2	4			7	Board NoSlide	3	L	1	3
8	Brush Back	1	L	N	0	4			8	Drop Loud	1	L	-1	2			8	Board NoSlide	1	R	-2	1
8	Brush Back	2	R	Y	-3	4			8	Drop Loud	2	R	-1	2			8	Board NoSlide	2	L	2	1
8	Brush Back	3	L	N	0	4			8	Drop Loud	3	L	1	2			8	Board NoSlide	3	R	-1	1
9	Brush Back	1	R	N	2	6			9	Drop Loud	1	L	-4	1			9	Board NoSlide	1	R	0	2
9	Brush Back	2	L	N	0	6			9	Drop Loud	2	R	-5	1			9	Board NoSlide	2	L	0	2
9	Brush Back	3	R	N	-2	6			9	Drop Loud	3	L	-5	1			9	Board NoSlide	3	R	-2	2
10	Brush Back	1	R	Y	-2	7			10	Drop Loud	1	R	-2	3			10	Board NoSlide	1	L	0	4
10	Brush Back	2	L	Y	-5	7			10	Drop Loud	2	L	-1	3			10	Board NoSlide	2	R	0	4
10	Brush Back	3	R	Y	-5	7			10	Drop Loud	3	R	-2	3			10	Board NoSlide	3	L	3	4
11	Brush Back	1	L	N	-3	5			11	Drop Loud	1	R	1	4			11	Board NoSlide	1	R	0	2
11	Brush Back	2	R	Y	-2	5			11	Drop Loud	2	L	-2	4			11	Board NoSlide	2	L	0	2
11	Brush Back	3	L	Y	3	5			11	Drop Loud	3	R	1	4			11	Board NoSlide	3	R	0	2
12	Brush Back	1	R	N	-2	3			12	Drop Loud	1	L	-1	2			1	Board Slide	1	R	-2	2
12	Brush Back	2	L	N	0	3			12	Drop Loud	2	R	2	2			1	Board Slide	2	L	-5	2
12	Brush Back	3	R	N	-1	3			12	Drop Loud	3	L	-1	2			1	Board Slide	3	R	-5	2
13	Brush Back	1	L	Y	-5	1			1	Drop Silent	1	R	-2	2			2	Board Slide	1	R	-4	1
13	Brush Back	2	R	N	0	1			1	Drop Silent	2	L	1	2			2	Board Slide	2	L	-3	1
13	Brush Back	3	L	N	0	1			1	Drop Silent	3	R	-3	2			2	Board Slide	3	R	-2	1
14	Brush Back	1	L	N	0	2			2	Drop Silent	1	R	-1	1			3	Board Slide	1	L	-2	3
14	Brush Back	2	R	N	0	2			2	Drop Silent	2	L	0	1			3	Board Slide	2	R	-1	3
14	Brush Back	3	L	N	-2	2			2	Drop Silent	3	R	-1	1			3	Board Slide	3	L	-3	3
1	Drop Hard	1	R	Y	-2	6			3	Drop Silent	1	L	1	3			4	Board Slide	1	R	-4	5
1	Drop Hard	2	L	Y	-3	6			3	Drop Silent	2	R	1	3			4	Board Slide	2	L	-2	5
1	Drop Hard	3	R	Y	-3	6			3	Drop Silent	3	L	2	3			4	Board Slide	3	R	4	5
2	Drop Hard	1	L	N	0	4			4	Drop Silent	1	L	-2	4			5	Board Slide	1	R	-1	4
2	Drop Hard	2	R	Y	-3	4			4	Drop Silent	2	R	-1	4			5	Board Slide	2	L	2	4
2	Drop Hard	3	L	N	0	4			4	Drop Silent	3	L	-1	4			5	Board Slide	3	R	1	4
3	Drop Hard	1	R	N	0	2			5	Drop Silent	1	R	-4	2			6	Board Slide	1	L	3	4
3	Drop Hard	2	L	Y	-5	2			5	Drop Silent	2	L	3	2			6	Board Slide	2	R	-1	4
3	Drop Hard	3	R	N	0	2			5	Drop Silent	3	R	-2	2			6	Board Slide	3	L	-2	4
4	Drop Hard	1	R	Y	-5	1			6	Drop Silent	1	R	-4	1			7	Board Slide	1	L	-1	5
4	Drop Hard	2	L	N	3	1			6	Drop Silent	2	L	-3	1			7	Board Slide	2	R	3	5
4	Drop Hard	3	R	Y	-5	1			6	Drop Silent	3	R	3	1			7	Board Slide	3	L	-1	5
5	Drop Hard	1	L	N	-3	3			7	Drop Silent	1	L	-3	3			8	Board Slide	1	R	-3	3
5	Drop Hard	2	R	N	3	3			7	Drop Silent	2	R	4	3			8	Board Slide	2	L	-4	3
5	Drop Hard	3	L	N	-2	3			7	Drop Silent	3	L	-1	3			8	Board Slide	3	R	3	3
6	Drop Hard	1	R	N	-1	5			8	Drop Silent	1	L	3	4			9	Board Slide	1	L	-5	1
6	Drop Hard	2	L	N	1	5			8	Drop Silent	2	R	0	4			9	Board Slide	2	R	-3	1
6	Drop Hard	3	R	N	-1	5			8	Drop Silent	3	L	2	4			9	Board Slide	3	L	3	1
7	Drop Hard	1	L	N	2	7			9	Drop Silent	1	R	-5	2			10	Board Slide	1	L	-2	2
7	Drop Hard	2	R	Y	-2	7			9	Drop Silent	2	L	-5	2			10	Board Slide	2	R	2	2
7	Drop Hard	3	L	N	2	7			9	Drop Silent	3	R	-3	2			10	Board Slide	3	L	-3	2
8	Drop Hard	1	L	N	-2	2			10	Drop Silent	1	R	-3	1			11	Board Slide	1	R	-2	4
8	Drop Hard	2	R	N	0	2			10	Drop Silent	2	L	-4	1			11	Board Slide	2	L	-4	4
8	Drop Hard	3	L	N	0	2			10	Drop Silent	3	R	-4	1			11	Board Slide	3	R	-2	4
9	Drop Hard	1	R	N	-1	4			11	Drop Silent	1	L	-3	3			1	Drop Clay	1	L	-5	3
9	Drop Hard	2	L	N	-2	4			11	Drop Silent	2	R	2	3			1	Drop Clay	2	R	-5	3
9	Drop Hard	3	R	Y	-1	4			11	Drop Silent	3	L	2	3			1	Drop Clay	3	L	-5	3
10	Drop Hard	1	L	N	-1	6			12	Drop Silent	1	L	0	4			2	Drop Clay	1	R	-2	5
10	Drop Hard	2	R	N	0	6			12	Drop Silent	2	R	-1	4			2	Drop Clay	2	L	-3	5
10	Drop Hard	3	L	N	0	6			12	Drop Silent	3	L	0	4			2	Drop Clay	3	R	-4	5
11	Drop Hard	1	L	Y	-4	7			1	Hold In Air	1	L	0	3			3	Drop Clay	1	R	-2	4
11	Drop Hard	2	R	Y	-3	7			1	Hold In Air	2	R	0	3			3	Drop Clay	2	L	-2	4
11	Drop Hard	3	L	Y	-5	7			1	Hold In Air	3	L	1	3			3	Drop Clay	3	R	-5	4
12	Drop Hard	1	R	N	-2	5			2	Hold In Air	1	L	0	4			4	Drop Clay	1	L	-2	2
12	Drop Hard	2	L	N	-1	5			2	Hold In Air	2	R	0	4			4	Drop Clay	2	R	4	2
12	Drop Hard	3	R	N	2	5			2	Hold In Air	3	L	0	4			4	Drop Clay	3	L	-2	2
13	Drop Hard	1	L	Y	-5	3			3	Hold In Air	1	R	-2	2			5	Drop Clay	1	L	-2	1
13	Drop Hard	2	R	Y	-4	3			3	Hold In Air	2	L	1	2			5	Drop Clay	2	R	-1	1
13	Drop Hard	3	L	Y	-5	3			3	Hold In Air	3	R	-3	2			5	Drop Clay	3	L	2	1
14	Drop Hard	1	R	N	1	1			4	Hold In Air	1	R	0	1			6	Drop Clay	1	R	-1	3
14	Drop Hard	2	L	Y	-1	1			4	Hold In Air	2	L	0	1			6	Drop Clay	2	L	0	3
14	Drop Hard	3	R	Y	0	1			4	Hold In Air	3	R	0	1			6	Drop Clay	3	R	0	3
1	Drop Soft	1	L	Y	-1	7			5	Hold In Air	1	L	1	3			7	Drop Clay	1	L	-3	1
1	Drop Soft	2	R	Y	-2	7			5	Hold In Air	2	R	-1	3			7	Drop Clay	2	R	-1	1
1	Drop Soft	3	L	Y	-1	7			5	Hold In Air	3	L	3	3			7	Drop Clay	3	L	2	1
2	Drop Soft	1	L	Y	-2	6			6	Hold In Air	1	L	0	4			8	Drop Clay	1	L	-2	2
2	Drop Soft	2	R	Y	-4	6			6	Hold In Air	2	R	1	4			8	Drop Clay	2	R	-3	2
2	Drop Soft	3	L	Y	-2	6			6	Hold In Air	3	L	1	4			8	Drop Clay	3	L	-2	2
3	Drop Soft	1	R	N	4	4			7	Hold In Air	1	R	1	2			9	Drop Clay	1	R	-3	4
3	Drop Soft	2	L	N	-2	4			7	Hold In Air	2	L	-2	2			9	Drop Clay	2	L	-2	4
3	Drop Soft	3	R	Y	-4	4			7	Hold In Air	3	R	-2	2			9	Drop Clay	3	R	-2	4
4	Drop Soft	1	L	Y	-5	2			8	Hold In Air	1	R	-3	1			10	Drop Clay	1	R	-5	5
4	Drop Soft	2	R	Y	-5	2			8	Hold In Air	2	L	2	1			10	Drop Clay	2	L	-2	5
4	Drop Soft	3	L	Y	-5	2			8	Hold In Air	3	R	-2	1			10	Drop Clay	3	R	5	5
5	Drop Soft	1	L	N	0	1			9	Hold In Air	1	L	0	3			11	Drop Clay	1	L	-2	1
5	Drop Soft	2	R	N	-2	1			9	Hold In Air	2	R	-1	3			11	Drop Clay	2	R	-4	1
5	Drop Soft	3	L	N	-2	1			9	Hold In Air	3	L	1	3			11	Drop Clay	3	L	-4	1
6	Drop Soft	1	R	N	-1	3			10	Hold In Air	1	L	2	4			1	Drop Styro	1	R	0	4
6	Drop Soft	2	L	N	1	3			10	Hold In Air	2	R	4	4			1	Drop Styro	2	L	-5	4
6	Drop Soft	3	R	N	-1	3			10	Hold In Air	3	L	0	4			1	Drop Styro	3	R	0	4
7	Drop Soft	1	L	N	1	5			11	Hold In Air	1	R	1	2			2	Drop Styro	1	L	0	2
7	Drop Soft	2	R	N	-3	5			11	Hold In Air	2	L	0	2			2	Drop Styro	2	R	-3	2
7	Drop Soft	3	L	Y	-3	5			11	Hold In Air	3	R	1	2			2	Drop Styro	3	L	-2	2
8	Drop Soft	1	R	Y	-2	1			12	Hold In Air	1	R	-1	1			3	Drop Styro	1	L	1	1
8	Drop Soft	2	L	N	0	1			12	Hold In Air	2	L	0	1			3	Drop Styro	2	R	2	1
8	Drop Soft	3	R	Y	-5	1			12	Hold In Air	3	R	0	1			3	Drop Styro	3	L	1	1
9	Drop Soft	1	R	N	-2	2			1	Practice	1			0			4	Drop Styro	1	R	2	3
9	Drop Soft	2	L	N	-1	2			1	Practice	2	L	0	0			4	Drop Styro	2	L	-4	3
9	Drop Soft	3	R	N	-1	2			1	Practice	3	R	-2	0			4	Drop Styro	3	R	1	3
10	Drop Soft	1	L	N	0	4			1	Practice	1			0			5	Drop Styro	1	L	3	5
10	Drop Soft	2	R	N	0	4			2	Practice	2	R	-3	0			5	Drop Styro	2	R	-2	5
10	Drop Soft	3	L	N	0	4			2	Practice	3	L	-2	0			5	Drop Styro	3	L	2	5
11	Drop Soft	1	R	Y	-3	6			3	Practice	1			0			6	Drop Styro	1	L	2	2
11	Drop Soft	2	L	Y	2	6			3	Practice	2	L	3	0			6	Drop Styro	2	R	-1	2
11	Drop Soft	3	R	Y	-3	6			3	Practice	3	R	-4	0			6	Drop Styro	3	L	0	2
12	Drop Soft	1	R	N	-3	7			4	Practice	1			0			7	Drop Styro	1	R	-1	4
12	Drop Soft	2	L	N	-2	7			4	Practice	2	R	-3	0			7	Drop Styro	2	L	2	4
12	Drop Soft	3	R	N	-2	7			4	Practice	3	L	-2	0			7	Drop Styro	3	R	-1	4
13	Drop Soft	1	L	N	0	5			5	Practice	1			0			8	Drop Styro	1	R	-1	5
13	Drop Soft	2	R	Y	-3	5			5	Practice	2	L	3	0			8	Drop Styro	2	L	-2	5
13	Drop Soft	3	L	Y	-1	5			5	Practice	3	R	-2	0			8	Drop Styro	3	R	-1	5
14	Drop Soft	1	R	Y	-3	3			6	Practice	1			0			9	Drop Styro	1	L	-3	3
14	Drop Soft	2	L	Y	-2	3			6	Practice	2	R	3	0			9	Drop Styro	2	R	4	3
14	Drop Soft	3	R	Y	-1	3			6	Practice	3	L	-3	0			9	Drop Styro	3	L	-2	3
1	Gripper Hard	1	L	Y	1	5			7	Practice	1			0			10	Drop Styro	1	R	4	1
1	Gripper Hard	2	R	N	0	5			7	Practice	2	L	0	0			10	Drop Styro	2	L	3	1
1	Gripper Hard	3	L	N	0	5			7	Practice	3	R	-3	0			10	Drop Styro	3	R	3	1
2	Gripper Hard	1	R	Y	-2	7			8	Practice	1			0			11	Drop Styro	1	L	3	5
2	Gripper Hard	2	L	N	0	7			8	Practice	2	R	-2	0			11	Drop Styro	2	R	-3	5
2	Gripper Hard	3	R	Y	-1	7			8	Practice	3	L	-1	0			11	Drop Styro	3	L	1	5
3	Gripper Hard	1	R	Y	0	6			9	Practice	1			0			1	Drop Wood	1	L	-5	5
3	Gripper Hard	2	L	Y	-5	6			9	Practice	2	L	0	0			1	Drop Wood	2	R	-5	5
3	Gripper Hard	3	R	Y	0	6			9	Practice	3	R	-3	0			1	Drop Wood	3	L	-3	5
4	Gripper Hard	1	L	Y	-4	4			10	Practice	1			0			2	Drop Wood	1	L	-4	4
4	Gripper Hard	2	R	Y	-5	4			10	Practice	2	R	0	0			2	Drop Wood	2	R	-1	4
4	Gripper Hard	3	L	Y	-4	4			10	Practice	3	L	-2	0			2	Drop Wood	3	L	-5	4
5	Gripper Hard	1	R	Y	-5	2			11	Practice	1			0			3	Drop Wood	1	R	-2	2
5	Gripper Hard	2	L	N	-2	2			11	Practice	2	L	-3	0			3	Drop Wood	2	L	-1	2
5	Gripper Hard	3	R	Y	-5	2			11	Practice	3	R	-5	0			3	Drop Wood	3	R	-1	2
6	Gripper Hard	1	R	N	-4	1			12	Practice	1			0			4	Drop Wood	1	R	-1	1
6	Gripper Hard	2	L	N	-1	1			12	Practice	2	R	-3	0			4	Drop Wood	2	L	-1	1
6	Gripper Hard	3	R	N	-1	1			12	Practice	3	L	-2	0			4	Drop Wood	3	R	2	1
7	Gripper Hard	1	L	Y	-4	3			1	Pull Back	1	R	-3	4			5	Drop Wood	1	L	0	3
7	Gripper Hard	2	R	Y	-5	3			1	Pull Back	2	L	-4	4			5	Drop Wood	2	R	2	3
7	Gripper Hard	3	L	Y	-2	3			1	Pull Back	3	R	-2	4			5	Drop Wood	3	L	1	3
8	Gripper Hard	1	R	Y	-5	3			2	Pull Back	1	L	-3	2			6	Drop Wood	1	R	-2	1
8	Gripper Hard	2	L	N	0	3			2	Pull Back	2	R	-3	2			6	Drop Wood	2	L	2	1
8	Gripper Hard	3	R	Y	-5	3			2	Pull Back	3	L	-3	2			6	Drop Wood	3	R	0	1
9	Gripper Hard	1	L	Y	-3	1			3	Pull Back	1	L	2	1			7	Drop Wood	1	R	0	2
9	Gripper Hard	2	R	Y	-4	1			3	Pull Back	2	R	-3	1			7	Drop Wood	2	L	1	2
9	Gripper Hard	3	L	Y	2	1			3	Pull Back	3	L	3	1			7	Drop Wood	3	R	-1	2
10	Gripper Hard	1	L	N	1	2			4	Pull Back	1	R	-4	3			8	Drop Wood	1	L	-2	4
10	Gripper Hard	2	R	N	-1	2			4	Pull Back	2	L	-4	3			8	Drop Wood	2	R	-3	4
10	Gripper Hard	3	L	N	1	2			4	Pull Back	3	R	-3	3			8	Drop Wood	3	L	-1	4
11	Gripper Hard	1	R	Y	3	4			5	Pull Back	1	R	-2	4			9	Drop Wood	1	L	-2	5
11	Gripper Hard	2	L	Y	-5	4			5	Pull Back	2	L	3	4			9	Drop Wood	2	R	-3	5
11	Gripper Hard	3	R	Y	-4	4			5	Pull Back	3	R	0	4			9	Drop Wood	3	L	4	5
12	Gripper Hard	1	L	N	-1	6			6	Pull Back	1	L	-2	2			10	Drop Wood	1	R	3	3
12	Gripper Hard	2	R	N	3	6			6	Pull Back	2	R	2	2			10	Drop Wood	2	L	-3	3
12	Gripper Hard	3	L	N	1	6			6	Pull Back	3	L	-2	2			10	Drop Wood	3	R	1	3
13	Gripper Hard	1	L	N	0	7			7	Pull Back	1	L	3	1			11	Drop Wood	1	L	-1	3
13	Gripper Hard	2	R	Y	-4	7			7	Pull Back	2	R	-2	1			11	Drop Wood	2	R	-2	3
13	Gripper Hard	3	L	N	0	7			7	Pull Back	3	L	-3	1			11	Drop Wood	3	L	-1	3
14	Gripper Hard	1	R	Y	-2	5			8	Pull Back	1	R	-1	3			1	Practice	1			0
14	Gripper Hard	2	L	Y	-3	5			8	Pull Back	2	L	2	3			1	Practice	2	L	-5	0
14	Gripper Hard	3	R	Y	-1	5			8	Pull Back	3	R	-1	3			1	Practice	3	R	0	0
1	Gripper Soft	1	L	N	0	3			9	Pull Back	1	R	-5	4			2	Practice	1			0
1	Gripper Soft	2	R	Y	-1	3			9	Pull Back	2	L	-5	4			2	Practice	2	R	-3	0
1	Gripper Soft	3	L	N	0	3			9	Pull Back	3	R	-5	4			2	Practice	3	L	-1	0
2	Gripper Soft	1	R	Y	-5	5			10	Pull Back	1	L	-5	2			3	Practice	1			0
2	Gripper Soft	2	L	N	3	5			10	Pull Back	2	R	-3	2			3	Practice	2	L	1	0
2	Gripper Soft	3	R	Y	-3	5			10	Pull Back	3	L	-4	2			3	Practice	3	R	-1	0
3	Gripper Soft	1	L	N	-5	7			11	Pull Back	1	L	-1	1			4	Practice	1			0
3	Gripper Soft	2	R	N	3	7			11	Pull Back	2	R	0	1			4	Practice	2	R	-4	0
3	Gripper Soft	3	L	N	-2	7			11	Pull Back	3	L	-1	1			4	Practice	3	L	-3	0
4	Gripper Soft	1	L	Y	-5	6			12	Pull Back	1	R	-5	3			5	Practice	1			0
4	Gripper Soft	2	R	N	0	6			12	Pull Back	2	L	-1	3			5	Practice	2	L	0	0
4	Gripper Soft	3	L	Y	-5	6			12	Pull Back	3	R	-5	3			5	Practice	3	R	0	0
5	Gripper Soft	1	R	N	-4	4											6	Practice	1			0
5	Gripper Soft	2	L	N	-3	4											6	Practice	2	R	0	0
5	Gripper Soft	3	R	N	-3	4											6	Practice	3	L	-1	0
6	Gripper Soft	1	L	N	1	2											7	Practice	1			0
6	Gripper Soft	2	R	N	-1	2											7	Practice	2	L	-1	0
6	Gripper Soft	3	L	N	0	2											7	Practice	3	R	-2	0
7	Gripper Soft	1	L	N	3	1											8	Practice	1			0
7	Gripper Soft	2	R	Y	-5	1											8	Practice	2	R	-2	0
7	Gripper Soft	3	L	Y	2	1											8	Practice	3	L	-2	0
8	Gripper Soft	1	R	Y	-1	5											9	Practice	1			0
8	Gripper Soft	2	L	Y	-1	5											9	Practice	2	L	-5	0
8	Gripper Soft	3	R	Y	-2	5											9	Practice	3	R	-5	0
9	Gripper Soft	1	L	Y	1	3											10	Practice	1			0
9	Gripper Soft	2	R	N	1	3											10	Practice	2	R	-5	0
9	Gripper Soft	3	L	Y	2	3											10	Practice	3	L	-3	0
10	Gripper Soft	1	R	Y	0	1											11	Practice	1			0
10	Gripper Soft	2	L	N	4	1											11	Practice	2	L	-2	0
10	Gripper Soft	3	R	Y	-5	1											11	Practice	3	R	3	0
11	Gripper Soft	1	R	N	3	2
11	Gripper Soft	2	L	N	0	2
11	Gripper Soft	3	R	N	-2	2
12	Gripper Soft	1	L	Y	-1	4
12	Gripper Soft	2	R	N	1	4
12	Gripper Soft	3	L	N	2	4
13	Gripper Soft	1	L	N	2	6
13	Gripper Soft	2	R	Y	-3	6
13	Gripper Soft	3	L	N	0	6
14	Gripper Soft	1	R	Y	-3	7
14	Gripper Soft	2	L	N	1	7
14	Gripper Soft	3	R	N	-1	7
1	Practice	1	R	Y	-5	0
1	Practice	2	L	Y	-3	0
1	Practice	3	R			0
2	Practice	1	L	Y	-2	0
2	Practice	2	R	Y	-2	0
2	Practice	3	L			0
3	Practice	1	R	N	-3	0
3	Practice	2	L	Y	-4	0
3	Practice	3	R			0
4	Practice	1	L	Y	-1	0
4	Practice	2	R	Y	-3	0
4	Practice	3	L			0
5	Practice	1	R	Y	-5	0
5	Practice	2	L	N	0	0
5	Practice	3	R			0
6	Practice	1	L	N	-2	0
6	Practice	2	R	N	-3	0
6	Practice	3	L			0
7	Practice	1	R	Y	-3	0
7	Practice	2	L	N	4	0
7	Practice	3	R			0
8	Practice	1	L	Y	-1	0
8	Practice	2	R	N	0	0
8	Practice	3	L			0
9	Practice	1	R	N	2	0
9	Practice	2	L	N	1	0
9	Practice	3	R			0
10	Practice	1	L	Y	-5	0
10	Practice	2	R	N	0	0
10	Practice	3	L			0
11	Practice	1	R	Y	-2	0
11	Practice	2	L	Y	-5	0
11	Practice	3	R			0
12	Practice	1	L	N	-1	0
12	Practice	2	R	N	-2	0
12	Practice	3	L			0
13	Practice	1	R	Y	-4	0
13	Practice	2	L	N	4	0
13	Practice	3	R			0
14	Practice	1	L	N	0	0
14	Practice	2	R	Y	-1	0
14	Practice	3	L			0
1	Pull Back	1	L	Y	-1	1
1	Pull Back	2	R	Y	-2	1
1	Pull Back	3	L	Y	-2	1
2	Pull Back	1	R	Y	-5	3
2	Pull Back	2	L	Y	-5	3
2	Pull Back	3	R	Y	-5	3
3	Pull Back	1	L	N	-5	5
3	Pull Back	2	R	N	-2	5
3	Pull Back	3	L	Y	-5	5
4	Pull Back	1	R	Y	-5	7
4	Pull Back	2	L	Y	-5	7
4	Pull Back	3	R	Y	-5	7
5	Pull Back	1	R	N	-3	6
5	Pull Back	2	L	N	-1	6
5	Pull Back	3	R	N	-2	6
6	Pull Back	1	L	N	-1	4
6	Pull Back	2	R	N	-1	4
6	Pull Back	3	L	N	1	4
7	Pull Back	1	R	Y	-5	2
7	Pull Back	2	L	Y	-1	2
7	Pull Back	3	R	N	-2	2
8	Pull Back	1	R	N	0	7
8	Pull Back	2	L	N	0	7
8	Pull Back	3	R	N	0	7
9	Pull Back	1	L	N	-3	5
9	Pull Back	2	R	N	-3	5
9	Pull Back	3	L	N	-2	5
10	Pull Back	1	R	Y	-5	3
10	Pull Back	2	L	N	0	3
10	Pull Back	3	R	Y	-3	3
11	Pull Back	1	L	Y	2	1
11	Pull Back	2	R	Y	2	1
11	Pull Back	3	L	Y	1	1
12	Pull Back	1	L	N	2	2
12	Pull Back	2	R	N	-2	2
12	Pull Back	3	L	N	1	2
13	Pull Back	1	R	N	1	4
13	Pull Back	2	L	Y	-3	4
13	Pull Back	3	R	Y	-5	4
14	Pull Back	1	L	Y	-4	6
14	Pull Back	2	R	Y	-2	6
14	Pull Back	3	L	Y	-4	6
1	Retrieve	1	R	Y	-3	2
1	Retrieve	2	L	N	0	2
1	Retrieve	3	R	N	0	2
2	Retrieve	1	R	Y	-4	1
2	Retrieve	2	L	Y	-3	1
2	Retrieve	3	R	Y	-3	1
3	Retrieve	1	L	N	3	3
3	Retrieve	2	R	N	-2	3
3	Retrieve	3	L	Y	0	3
4	Retrieve	1	R	Y	-2	5
4	Retrieve	2	L	Y	-1	5
4	Retrieve	3	R	Y	-2	5
5	Retrieve	1	L	Y	-5	7
5	Retrieve	2	R	N	-1	7
5	Retrieve	3	L	N	-1	7
6	Retrieve	1	L	N	0	6
6	Retrieve	2	R	N	-1	6
6	Retrieve	3	L	N	0	6
7	Retrieve	1	R	Y	-4	4
7	Retrieve	2	L	Y	-5	4
7	Retrieve	3	R	Y	-4	4
8	Retrieve	1	L	N	0	6
8	Retrieve	2	R	N	0	6
8	Retrieve	3	L	N	0	6
9	Retrieve	1	L	N	0	7
9	Retrieve	2	R	N	-2	7
9	Retrieve	3	L	N	0	7
10	Retrieve	1	R	N	-3	5
10	Retrieve	2	L	Y	-5	5
10	Retrieve	3	R	Y	-5	5
11	Retrieve	1	L	N	-3	3
11	Retrieve	2	R	Y	-3	3
11	Retrieve	3	L	Y	2	3
12	Retrieve	1	R	Y	-1	1
12	Retrieve	2	L	Y	-1	1
12	Retrieve	3	R	Y	-3	1
13	Retrieve	1	R	N	-1	2
13	Retrieve	2	L	N	1	2
13	Retrieve	3	R	Y	-3	2
14	Retrieve	1	L	Y	-3	4
14	Retrieve	2	R	Y	-4	4
14	Retrieve	3	L	Y	-4	4
